# Supplementary material for: Coastal flood impacts and lost ecosystem services along Europe’s outermost regions and overseas countries and territories
Source: Nat Commun. 2026 Jan 7;17:188. doi: 10.1038/s41467-025-66391-7 (PMC12780085; doi:10.1038/s41467-025-66391-7)
Supplement: Supplementary file 2 — Supplementary Data 1 [file 41467_2025_66391_MOESM2_ESM.xlsx]

## Sheet: damageTOTAL
no	CountryName	SSP1-2.6-2020	SSP1-2.6-2050	SSP1-2.6-2100	SSP1-2.6-2150	SSP2-4.5-2050	SSP2-4.5-2100	SSP2-4.5-2150	SSP3-7.0-2050	SSP3-7.0-2100	SSP3-7.0-2150	SSP5-8.5-2050	SSP5-8.5-2100	SSP5-8.5-2150
1	Azores	4.2 [3.5-4.8]	15.0 [6.5-25.4]	27.2 [7.8-52.5]	38.6 [7.8-81.0]	15.7 [7.3-26.1]	33.3 [13.5-61.1]	51.1 [17.0-99.8]	16.1 [7.6-26.6]	39.2 [18.1-69.2]	64.0 [25.9-119.2]	17.1 [8.4-28.0]	44.4 [22.4-77.6]	72.1 [31.4-136.5]
2	Canary Islands	40.5 [34.4-46.5]	218.5 [124.1-333.4]	352.7 [137.9-633.7]	479.8 [137.9-948.6]	226.4 [132.7-341.3]	421.1 [201.9-729.2]	617.5 [240.4-1157.0]	230.2 [136.3-346.5]	485.7 [252.7-818.5]	760.4 [338.6-1372.0]	241.3 [144.6-361.6]	543.4 [300.2-912.0]	850.3 [399.6-1564.3]
3	French Guiana	19.9 [16.9-22.9]	98.4 [16.9-219.3]	239.7 [16.9-535.2]	373.3 [16.9-866.6]	106.7 [16.9-227.7]	311.6 [81.0-635.8]	518.2 [121.5-1085.8]	110.7 [16.9-233.0]	379.6 [134.4-729.7]	668.5 [224.8-1312.0]	122.4 [20.7-248.9]	440.3 [184.4-828.1]	763.1 [288.9-1514.3]
4	French Southern and Antarctic Lands	0.0 [0.0-0.0]	0.0 [0.0-0.0]	0.0 [0.0-0.0]	0.0 [0.0-0.1]	0.0 [0.0-0.0]	0.0 [0.0-0.1]	0.0 [0.0-0.1]	0.0 [0.0-0.0]	0.0 [0.0-0.1]	0.1 [0.0-0.1]	0.0 [0.0-0.0]	0.0 [0.0-0.1]	0.1 [0.0-0.1]
5	Madeira	4.5 [3.9-5.2]	18.2 [8.2-30.4]	32.5 [9.7-62.3]	46.0 [9.7-95.8]	19.1 [9.1-31.3]	39.8 [16.5-72.5]	60.6 [20.6-117.9]	19.5 [9.5-31.8]	46.6 [21.9-82.0]	75.8 [31.0-140.7]	20.7 [10.4-33.4]	52.7 [26.9-91.9]	85.3 [37.5-161.2]
6	Mayotte	6.9 [5.8-7.9]	15.7 [5.8-37.6]	41.3 [5.8-95.0]	65.6 [5.8-155.2]	17.2 [5.8-39.1]	54.4 [12.5-113.2]	91.9 [19.9-195.0]	17.9 [5.8-40.1]	66.7 [22.2-130.3]	119.2 [38.6-236.0]	20.0 [5.8-43.0]	77.8 [31.3-148.2]	136.4 [50.3-272.8]
7	Reunion	16.9 [14.4-19.4]	137.8 [14.4-388.7]	430.9 [14.4-1044.4]	708.2 [14.4-1732.1]	154.9 [14.4-406.0]	580.2 [101.6-1253.1]	1009.0 [185.6-2187.1]	163.3 [14.4-417.2]	721.3 [212.3-1448.0]	1321.1 [400.0-2656.7]	187.5 [14.4-450.1]	847.3 [316.2-1652.2]	1517.4 [533.1-3076.6]
8	Saint Pierre and Miquelon	0.6 [0.5-0.7]	4.9 [3.1-7.2]	7.5 [3.4-12.9]	10.0 [3.4-19.0]	5.1 [3.3-7.3]	8.8 [4.6-14.8]	12.6 [5.4-23.0]	5.2 [3.4-7.4]	10.1 [5.6-16.5]	15.4 [7.3-27.1]	5.4 [3.5-7.7]	11.2 [6.5-18.3]	17.1 [8.4-30.9]
9	Saint Barthelemy	0.2 [0.2-0.2]	0.8 [0.2-4.0]	4.5 [0.2-12.4]	8.1 [0.2-21.2]	1.0 [0.2-4.2]	6.4 [0.3-15.1]	11.9 [1.4-27.0]	1.1 [0.2-4.3]	8.2 [1.7-17.6]	15.9 [4.1-33.0]	1.4 [0.2-4.8]	9.9 [3.1-20.2]	18.4 [5.8-38.4]
10	Wallis and Futuna	0.1 [0.1-0.1]	0.3 [0.1-0.5]	0.5 [0.1-1.1]	0.8 [0.1-1.7]	0.3 [0.1-0.5]	0.7 [0.3-1.2]	1.0 [0.3-2.0]	0.3 [0.1-0.5]	0.8 [0.4-1.4]	1.3 [0.5-2.4]	0.3 [0.2-0.6]	0.9 [0.4-1.6]	1.5 [0.6-2.8]
11	Aruba	1.7 [0.0-4.6]	82.9 [43.4-130.9]	127.4 [43.4-239.0]	168.8 [43.4-347.8]	86.0 [47.2-133.2]	141.1 [52.9-256.6]	193.3 [52.9-386.0]	89.2 [50.7-136.5]	169.2 [79.2-295.9]	249.9 [95.0-471.6]	90.8 [52.2-138.6]	195.8 [100.0-332.6]	308.7 [135.3-560.0]
12	Bonaire, Sint Eustatius and Saba	1.0 [0.5-6.0]	34.4 [21.4-50.2]	49.1 [21.4-85.7]	62.7 [21.4-121.5]	35.4 [22.7-51.0]	53.6 [24.6-91.5]	70.7 [24.6-134.1]	36.5 [23.9-52.0]	62.8 [33.2-104.4]	89.3 [38.4-162.2]	37.0 [24.3-52.7]	71.5 [40.1-116.5]	108.6 [51.7-191.3]
13	Curacao	0.6 [0.3-2.0]	25.0 [16.3-35.7]	34.9 [16.3-59.7]	44.1 [16.3-83.8]	25.7 [17.1-36.2]	38.0 [18.4-63.6]	49.5 [18.4-92.2]	26.5 [17.9-36.9]	44.2 [24.2-72.3]	62.1 [27.7-111.2]	26.8 [18.2-37.4]	50.1 [28.8-80.4]	75.1 [36.7-130.8]
14	French Polynesia	15.2 [7.7-23.3]	28.4 [21.9-36.2]	35.7 [21.9-54.0]	42.5 [21.9-71.8]	28.9 [22.5-36.6]	37.9 [23.5-56.8]	46.5 [23.5-78.1]	29.4 [23.1-37.2]	42.5 [27.8-63.3]	55.8 [30.4-92.1]	29.7 [23.3-37.5]	46.9 [31.2-69.3]	65.4 [37.0-106.6]
15	Guadeloupe	3.6 [2.3-12.7]	233.2 [108.2-385.5]	374.5 [108.2-728.2]	505.7 [108.2-1073.0]	243.1 [120.0-392.8]	417.9 [138.1-783.9]	583.4 [138.1-1194.1]	253.3 [131.3-403.1]	507.0 [221.5-908.4]	762.8 [271.6-1465.5]	258.3 [135.9-409.7]	591.2 [287.6-1024.7]	948.9 [399.5-1745.6]
16	Martinique	1.5 [0.6-7.0]	91.8 [44.6-149.3]	145.1 [44.6-278.6]	194.7 [44.6-408.8]	95.5 [49.1-152.0]	161.5 [55.9-299.7]	224.0 [55.9-454.5]	99.4 [53.4-155.9]	195.2 [87.4-346.7]	291.7 [106.3-557.0]	101.3 [55.1-158.4]	226.9 [112.3-390.6]	362.0 [154.6-662.7]
17	New Caledonia	24.4 [7.5-50.9]	163.7 [100.4-240.8]	235.3 [100.4-414.4]	301.7 [100.4-589.0]	168.7 [106.4-244.5]	257.3 [115.6-442.6]	341.0 [115.6-650.3]	173.9 [112.1-249.7]	302.4 [157.8-505.6]	431.9 [183.2-787.8]	176.4 [114.5-253.1]	345.0 [191.3-564.5]	526.2 [247.9-929.6]
18	Saint-Martin	0.2 [0.0-0.7]	11.3 [7.9-15.5]	15.2 [7.9-24.9]	18.8 [7.9-34.3]	11.6 [8.2-15.7]	16.4 [8.7-26.4]	20.9 [8.7-37.7]	11.9 [8.6-16.0]	18.8 [11.0-29.8]	25.8 [12.4-45.1]	12.0 [8.7-16.2]	21.1 [12.8-33.0]	30.9 [15.9-52.8]
19	Total	141.9 [98.6-215.0]	1180.5 [543.4-2090.9]	2154.1 [560.3-4334.1]	3069.4 [560.3-6651.2]	1241.3 [583.1-2145.7]	2580.1 [869.8-4917.2]	3903.3 [1049.7-7921.5]	1284.3 [615.2-2194.8]	3100.4 [1311.3-5639.6]	5010.9 [1835.7-9591.9]	1348.4 [640.4-2281.7]	3576.4 [1695.5-6361.5]	5887.5 [2434.1-11177.3]

## Sheet: populationTOTAL
no	CountryName	SSP1-2.6-2020	SSP1-2.6-2050	SSP1-2.6-2100	SSP1-2.6-2150	SSP2-4.5-2050	SSP2-4.5-2100	SSP2-4.5-2150	SSP3-7.0-2050	SSP3-7.0-2100	SSP3-7.0-2150	SSP5-8.5-2050	SSP5-8.5-2100	SSP5-8.5-2150
1	Azores	257 [189-536]	1076 [497-1780]	1899 [582-3621]	2677 [582-5551]	1124 [550-1829]	2318 [974-4207]	3522 [1210-6829]	1148 [572-1860]	2714 [1285-4754]	4398 [1812-8147]	1216 [623-1953]	3068 [1577-5327]	4949 [2186-9326]
2	Canary Islands	4797 [3475-15811]	36004 [20623-54714]	57857 [22881-103602]	78537 [22881-154875]	37279 [22036-56002]	68990 [33303-119159]	100963 [39571-188799]	37906 [22610-56834]	79510 [41563-133697]	124231 [55551-223815]	39710 [23974-59294]	88908 [49306-148916]	138868 [65480-255125]
3	French Guiana	1332 [963-3243]	5594 [963-12428]	13576 [963-30286]	21130 [963-49014]	6060 [963-12899]	17643 [4607-35968]	29322 [6897-61405]	6289 [963-13202]	21486 [7625-41278]	37820 [12734-74196]	6948 [1200-14101]	24918 [10453-46837]	43167 [16361-85632]
4	French Southern and Antarctic Lands	0 [0-0]	0 [0-0]	0 [0-0]	0 [0-0]	0 [0-0]	0 [0-0]	0 [0-0]	0 [0-0]	0 [0-0]	0 [0-0]	0 [0-0]	0 [0-0]	0 [0-0]
5	Madeira	248 [179-700]	1339 [612-2224]	2372 [718-4536]	3350 [718-6960]	1399 [678-2285]	2899 [1211-5271]	4411 [1508-8565]	1429 [706-2324]	3396 [1602-5959]	5511 [2263-10221]	1514 [770-2440]	3841 [1968-6679]	6204 [2733-11701]
6	Mayotte	1737 [1255-2213]	2965 [1255-5623]	6070 [1255-12568]	9007 [1255-19851]	3146 [1255-5806]	7651 [2582-14778]	12193 [3472-24670]	3235 [1255-5924]	9146 [3755-16843]	15498 [5742-29645]	3492 [1256-6274]	10480 [4855-19005]	17578 [7152-34092]
7	Reunion	2588 [1940-4465]	18582 [1940-41154]	44946 [2751-100133]	69894 [2751-161987]	20121 [1940-42707]	58377 [15324-118900]	96948 [22885-202913]	20877 [2424-43711]	71068 [25289-136439]	125018 [42164-245156]	23053 [4070-46680]	82405 [34630-154799]	142677 [54142-282928]
8	Saint Pierre and Miquelon	7 [5-21]	67 [28-115]	123 [34-240]	176 [34-372]	71 [32-119]	152 [60-280]	234 [76-458]	72 [33-121]	179 [82-317]	293 [117-548]	77 [37-127]	203 [101-356]	331 [143-628]
9	Saint Barthelemy	11 [8-17]	23 [8-223]	257 [8-747]	478 [8-1296]	36 [8-237]	376 [8-913]	719 [61-1659]	43 [8-246]	489 [82-1069]	968 [232-2034]	62 [8-272]	589 [165-1232]	1125 [339-2370]
10	Wallis and Futuna	60 [44-75]	132 [76-201]	212 [85-379]	288 [85-566]	137 [82-205]	253 [123-436]	369 [146-690]	139 [84-208]	291 [153-489]	454 [204-818]	146 [89-217]	325 [181-544]	508 [240-932]
11	Aruba	257 [3-770]	1967 [989-3159]	3073 [989-5841]	4100 [989-8541]	2045 [1082-3216]	3413 [1223-6278]	4708 [1223-9488]	2125 [1170-3297]	4110 [1876-7252]	6112 [2268-11612]	2164 [1206-3349]	4769 [2393-8162]	7569 [3269-13805]
12	Bonaire, Sint Eustatius and Saba	71 [36-424]	621 [417-871]	853 [417-1432]	1068 [417-1998]	638 [436-883]	924 [466-1524]	1195 [466-2196]	654 [455-900]	1070 [602-1728]	1489 [684-2641]	663 [462-911]	1208 [711-1918]	1794 [894-3100]
13	Curacao	187 [96-788]	1012 [728-1357]	1332 [728-2133]	1629 [728-2914]	1034 [755-1373]	1430 [796-2259]	1805 [796-3189]	1057 [781-1397]	1632 [985-2541]	2212 [1099-3804]	1069 [791-1412]	1823 [1135-2805]	2633 [1388-4438]
14	French Polynesia	339 [173-514]	610 [482-766]	755 [482-1116]	889 [482-1469]	620 [495-773]	799 [513-1173]	968 [513-1593]	631 [506-784]	890 [598-1301]	1152 [650-1870]	636 [511-791]	976 [666-1420]	1342 [780-2157]
15	Guadeloupe	1327 [864-5565]	8482 [4636-13167]	12829 [4636-23706]	16865 [4636-34315]	8786 [5001-13390]	14164 [5557-25421]	19253 [5557-38038]	9100 [5349-13707]	16904 [8122-29249]	24772 [9664-46387]	9254 [5490-13912]	19492 [10154-32827]	30497 [13597-55004]
16	Martinique	373 [154-1899]	3012 [1673-4642]	4524 [1673-8310]	5929 [1673-12001]	3118 [1800-4720]	4989 [1994-8906]	6760 [1994-13297]	3227 [1921-4830]	5942 [2886-10238]	8680 [3423-16202]	3280 [1971-4901]	6843 [3594-11483]	10673 [4792-19201]
17	New Caledonia	717 [225-2086]	3310 [2125-4754]	4649 [2125-8002]	5893 [2125-11271]	3404 [2237-4823]	5061 [2409-8530]	6629 [2409-12418]	3500 [2345-4920]	5905 [3199-9710]	8330 [3674-14991]	3548 [2388-4983]	6703 [3825-10812]	10094 [4886-17646]
18	Saint-Martin	58 [2-318]	520 [387-682]	670 [387-1045]	809 [387-1411]	531 [400-689]	716 [419-1104]	891 [419-1539]	541 [412-700]	810 [508-1236]	1082 [561-1827]	547 [417-707]	900 [578-1360]	1279 [696-2124]
19	Total	14366 [9611-39444]	85317 [37439-147858]	155998 [40714-307697]	222722 [40714-474393]	89548 [39751-151956]	190156 [71569-355108]	290890 [89202-577748]	91974 [41593-154966]	225543 [100210-404101]	368020 [142843-693912]	97378 [45262-162325]	257452 [126291-454483]	421288 [179077-800210]

## Sheet: floodAreaTOTAL
no	CountryName	SSP1-2.6-2020	SSP1-2.6-2050	SSP1-2.6-2100	SSP1-2.6-2150	SSP2-4.5-2050	SSP2-4.5-2100	SSP2-4.5-2150	SSP3-7.0-2050	SSP3-7.0-2100	SSP3-7.0-2150	SSP5-8.5-2050	SSP5-8.5-2100	SSP5-8.5-2150
1	Azores	2.33 [1.71-3.37]	4.19 [2.83-5.83]	6.11 [3.03-10.12]	7.92 [3.03-14.63]	4.30 [2.96-5.94]	7.08 [3.95-11.49]	9.89 [4.50-17.61]	4.35 [3.01-6.02]	8.01 [4.67-12.77]	11.94 [5.90-20.68]	4.51 [3.13-6.23]	8.83 [5.35-14.10]	13.22 [6.77-23.43]
2	Canary Islands	7.86 [5.70-13.75]	19.67 [13.68-26.94]	28.17 [14.56-45.96]	36.21 [14.56-65.90]	20.16 [14.23-27.44]	32.50 [18.62-52.01]	44.93 [21.05-79.09]	20.41 [14.46-27.77]	36.59 [21.83-57.66]	53.98 [27.27-92.71]	21.11 [14.99-28.72]	40.24 [24.84-63.58]	59.67 [31.13-104.89]
3	French Guiana	69.80 [50.43-117.44]	180.24 [70.09-314.24]	336.75 [86.26-664.36]	484.86 [86.26-1031.56]	189.38 [80.21-323.46]	416.48 [160.90-775.78]	645.46 [205.79-1274.52]	193.87 [84.32-329.42]	491.82 [220.05-879.89]	812.10 [320.24-1525.29]	206.79 [94.09-347.04]	559.12 [275.51-988.89]	916.93 [391.34-1749.52]
4	French Southern and Antarctic Lands	350.05 [253.98-449.55]	430.74 [350.97-527.79]	544.09 [362.68-781.37]	651.36 [362.68-1047.31]	437.36 [358.30-534.47]	601.84 [416.74-862.06]	767.67 [449.25-1223.27]	440.61 [361.27-538.79]	656.41 [459.58-937.46]	888.36 [532.13-1404.89]	449.97 [368.35-551.55]	705.15 [499.74-1016.40]	964.28 [583.63-1567.29]
5	Madeira	1.30 [0.94-1.75]	1.68 [1.29-2.16]	2.24 [1.35-3.40]	2.76 [1.35-4.70]	1.71 [1.33-2.19]	2.52 [1.61-3.79]	3.33 [1.77-5.56]	1.73 [1.34-2.21]	2.79 [1.82-4.16]	3.92 [2.18-6.45]	1.78 [1.38-2.27]	3.02 [2.02-4.55]	4.29 [2.43-7.24]
6	Mayotte	0.70 [0.51-0.90]	1.20 [0.51-2.34]	2.53 [0.51-5.32]	3.79 [0.51-8.44]	1.28 [0.51-2.42]	3.21 [1.04-6.27]	5.16 [1.42-10.51]	1.32 [0.51-2.47]	3.85 [1.54-7.15]	6.58 [2.39-12.64]	1.43 [0.51-2.62]	4.42 [2.01-8.08]	7.47 [3.00-14.55]
7	Reunion	1.25 [0.93-2.05]	6.99 [0.93-15.05]	16.41 [1.34-36.12]	25.32 [1.34-58.21]	7.54 [0.98-15.61]	21.21 [5.83-42.82]	34.98 [8.53-72.82]	7.81 [1.22-15.97]	25.74 [9.39-49.08]	45.00 [15.42-87.91]	8.59 [1.81-17.03]	29.79 [12.72-55.64]	51.31 [19.69-101.40]
8	Saint Pierre and Miquelon	0.43 [0.31-0.59]	0.88 [0.59-1.23]	1.29 [0.63-2.15]	1.68 [0.63-3.11]	0.90 [0.61-1.25]	1.50 [0.83-2.44]	2.10 [0.94-3.75]	0.91 [0.63-1.27]	1.69 [0.98-2.71]	2.53 [1.24-4.40]	0.95 [0.65-1.31]	1.87 [1.13-3.00]	2.81 [1.43-4.99]
9	Saint Barthelemy	0.04 [0.03-0.05]	0.06 [0.03-0.13]	0.15 [0.03-0.32]	0.22 [0.03-0.51]	0.07 [0.03-0.14]	0.19 [0.05-0.38]	0.31 [0.08-0.64]	0.07 [0.03-0.14]	0.23 [0.08-0.43]	0.40 [0.14-0.77]	0.08 [0.03-0.15]	0.26 [0.11-0.49]	0.45 [0.18-0.89]
10	Wallis and Futuna	0.64 [0.47-0.80]	1.37 [0.80-2.05]	2.17 [0.88-3.84]	2.92 [0.88-5.72]	1.41 [0.85-2.10]	2.57 [1.27-4.41]	3.75 [1.50-6.97]	1.43 [0.87-2.13]	2.96 [1.57-4.95]	4.60 [2.08-8.25]	1.50 [0.92-2.22]	3.30 [1.85-5.50]	5.14 [2.45-9.40]
11	Aruba	1.97 [0.02-4.62]	8.34 [4.86-12.58]	12.27 [4.86-22.11]	15.92 [4.86-31.70]	8.62 [5.19-12.78]	13.48 [5.70-23.66]	18.08 [5.70-35.07]	8.90 [5.51-13.07]	15.96 [8.02-27.12]	23.07 [9.41-42.62]	9.04 [5.64-13.25]	18.30 [9.85-30.36]	28.25 [12.97-50.41]
12	Bonaire, Sint Eustatius and Saba	3.31 [1.70-18.76]	24.08 [19.02-30.25]	29.80 [19.02-44.12]	35.12 [19.02-58.08]	24.48 [19.50-30.54]	31.56 [20.23-46.38]	38.26 [20.23-62.99]	24.90 [19.96-30.96]	35.17 [23.61-51.42]	45.52 [25.64-73.97]	25.10 [20.14-31.23]	38.57 [26.28-56.13]	53.06 [30.81-85.32]
13	Curacao	1.75 [0.89-5.42]	6.41 [4.93-8.21]	8.08 [4.93-12.25]	9.63 [4.93-16.33]	6.52 [5.07-8.29]	8.59 [5.28-12.91]	10.54 [5.28-17.76]	6.64 [5.20-8.41]	9.64 [6.27-14.38]	12.66 [6.86-20.96]	6.70 [5.26-8.49]	10.64 [7.05-15.76]	14.86 [8.37-24.27]
14	French Polynesia	33.50 [16.89-49.53]	54.21 [47.05-62.93]	62.30 [47.05-82.54]	69.81 [47.05-102.28]	54.78 [47.73-63.34]	64.78 [48.77-85.73]	74.25 [48.77-109.21]	55.36 [48.38-63.93]	69.88 [53.54-92.86]	84.52 [56.41-124.74]	55.65 [48.64-64.32]	74.70 [57.32-99.51]	95.18 [63.73-140.78]
15	Guadeloupe	9.04 [5.76-31.55]	44.91 [27.68-65.90]	64.39 [27.68-113.12]	82.47 [27.68-160.66]	46.27 [29.32-66.90]	70.37 [31.80-120.81]	93.17 [31.80-177.34]	47.68 [30.87-68.32]	82.64 [43.30-137.96]	117.90 [50.21-214.74]	48.37 [31.51-69.24]	94.24 [52.40-153.99]	143.55 [67.83-253.35]
16	Martinique	1.95 [0.78-8.48]	11.41 [7.38-16.32]	15.96 [7.38-27.36]	20.19 [7.38-38.47]	11.73 [7.76-16.55]	17.36 [8.34-29.16]	22.69 [8.34-42.37]	12.06 [8.13-16.88]	20.23 [11.03-33.17]	28.48 [12.65-51.12]	12.22 [8.27-17.10]	22.94 [13.16-36.91]	34.47 [16.77-60.15]
17	New Caledonia	96.16 [29.47-190.48]	222.06 [183.94-268.49]	265.14 [183.94-372.94]	305.14 [183.94-478.08]	225.07 [187.56-270.70]	278.37 [193.07-389.94]	328.81 [193.07-514.98]	228.18 [191.01-273.84]	305.52 [218.49-427.88]	383.50 [233.77-597.72]	229.71 [192.41-275.87]	331.18 [238.63-463.33]	440.25 [272.75-683.12]
18	Saint-Martin	0.22 [0.01-1.05]	1.56 [1.24-1.95]	1.92 [1.24-2.83]	2.26 [1.24-3.71]	1.59 [1.27-1.97]	2.03 [1.32-2.97]	2.46 [1.32-4.02]	1.61 [1.30-2.00]	2.26 [1.53-3.29]	2.91 [1.66-4.71]	1.63 [1.31-2.01]	2.48 [1.70-3.58]	3.39 [1.99-5.42]
19	Total	582.29 [370.52-900.15]	1020.00 [737.83-1364.38]	1399.75 [767.38-2230.23]	1757.58 [767.38-3129.40]	1043.17 [763.42-1386.11]	1575.64 [925.34-2472.98]	2105.84 [1009.34-3658.46]	1057.85 [778.02-1403.60]	1771.39 [1087.30-2744.34]	2527.97 [1305.60-4294.59]	1085.11 [799.04-1440.66]	1949.07 [1231.70-3019.80]	2838.58 [1517.26-4886.42]

## Sheet: ecoLost
no	CountryName	SSP1-2.6-2020	SSP1-2.6-2050	SSP1-2.6-2100	SSP1-2.6-2150	SSP2-4.5-2050	SSP2-4.5-2100	SSP2-4.5-2150	SSP3-7.0-2050	SSP3-7.0-2100	SSP3-7.0-2150	SSP5-8.5-2050	SSP5-8.5-2100	SSP5-8.5-2150
1	Azores	0.00 [0.00-0.00]	0.15 [0.07-0.24]	0.26 [0.08-0.50]	0.37 [0.07-0.76]	0.15 [0.07-0.25]	0.32 [0.13-0.58]	0.48 [0.16-0.94]	0.16 [0.08-0.25]	0.37 [0.17-0.65]	0.60 [0.25-1.12]	0.17 [0.08-0.27]	0.42 [0.21-0.73]	0.68 [0.30-1.28]
2	Canary Islands	0.00 [0.00-0.00]	2.17 [0.25-4.49]	4.88 [0.53-10.57]	7.45 [0.27-16.94]	2.32 [0.43-4.65]	6.27 [1.83-12.50]	10.24 [2.61-21.16]	2.40 [0.50-4.75]	7.57 [2.86-14.31]	13.13 [4.60-25.51]	2.63 [0.67-5.06]	8.74 [3.82-16.20]	14.95 [5.83-29.40]
3	French Guiana	0.00 [0.00-0.00]	78.92 [0.00-197.73]	217.70 [0.00-508.19]	349.02 [0.00-833.78]	87.02 [0.00-205.91]	288.40 [61.77-606.98]	491.43 [101.57-1049.21]	91.00 [0.00-211.20]	355.20 [114.22-699.30]	639.18 [203.05-1271.56]	102.46 [2.53-226.82]	414.87 [163.40-795.94]	732.13 [266.10-1470.39]
4	French Southern and Antarctic Lands	0.00 [0.00-0.00]	10.45 [0.00-19.78]	21.35 [3.91-44.16]	31.66 [0.00-69.72]	11.09 [3.49-20.42]	26.90 [9.11-51.91]	42.84 [12.23-86.64]	11.40 [3.78-20.84]	32.15 [13.23-59.16]	54.44 [20.20-104.09]	12.30 [4.46-22.07]	36.83 [17.09-66.75]	61.74 [25.15-119.70]
5	Madeira	0.00 [0.00-0.00]	0.06 [0.00-0.12]	0.13 [0.03-0.26]	0.18 [0.00-0.40]	0.07 [0.02-0.12]	0.16 [0.06-0.30]	0.25 [0.07-0.50]	0.07 [0.03-0.12]	0.19 [0.08-0.34]	0.32 [0.12-0.60]	0.07 [0.03-0.13]	0.21 [0.10-0.39]	0.36 [0.15-0.69]
6	Mayotte	0.00 [0.00-0.00]	8.37 [3.19-14.67]	15.73 [3.95-31.13]	22.69 [3.23-48.39]	8.80 [3.67-15.10]	19.48 [7.46-36.37]	30.24 [9.57-59.81]	9.01 [3.86-15.38]	23.02 [10.24-41.26]	38.07 [14.95-71.60]	9.62 [4.32-16.21]	26.18 [12.85-46.38]	43.00 [18.29-82.14]
7	Reunion	0.00 [0.00-0.00]	6.08 [2.79-10.09]	10.76 [3.27-20.55]	15.19 [2.81-31.53]	6.35 [3.09-10.36]	13.14 [5.50-23.88]	19.99 [6.84-38.79]	6.49 [3.21-10.54]	15.39 [7.27-26.99]	24.97 [10.26-46.28]	6.87 [3.50-11.07]	17.41 [8.93-30.25]	28.10 [12.39-52.99]
8	Saint Pierre and Miquelon	0.00 [0.00-0.00]	1.75 [0.29-3.54]	3.84 [0.50-8.20]	5.81 [0.30-13.08]	1.87 [0.42-3.66]	4.90 [1.50-9.68]	7.95 [2.09-16.32]	1.93 [0.48-3.74]	5.90 [2.28-11.07]	10.16 [3.62-19.66]	2.11 [0.61-3.97]	6.80 [3.02-12.52]	11.56 [4.56-22.64]
9	Saint Barthelemy	0.00 [0.00-0.00]	0.12 [0.00-0.28]	0.31 [0.01-0.71]	0.49 [0.00-1.16]	0.13 [0.00-0.30]	0.41 [0.10-0.85]	0.69 [0.15-1.46]	0.14 [0.00-0.30]	0.50 [0.17-0.97]	0.89 [0.29-1.76]	0.15 [0.02-0.32]	0.58 [0.24-1.11]	1.02 [0.38-2.04]
10	Wallis and Futuna	0.00 [0.00-0.00]	0.53 [0.00-1.09]	1.19 [0.13-2.56]	1.81 [0.00-4.10]	0.57 [0.11-1.13]	1.52 [0.45-3.03]	2.48 [0.64-5.12]	0.59 [0.13-1.15]	1.84 [0.70-3.46]	3.18 [1.12-6.17]	0.64 [0.17-1.23]	2.12 [0.93-3.92]	3.62 [1.41-7.11]
11	Aruba	0.00 [0.00-0.00]	0.06 [0.00-0.30]	0.34 [0.00-0.95]	0.62 [0.00-1.62]	0.07 [0.00-0.32]	0.49 [0.02-1.15]	0.91 [0.10-2.07]	0.08 [0.00-0.33]	0.63 [0.13-1.35]	1.22 [0.31-2.53]	0.10 [0.00-0.36]	0.75 [0.23-1.55]	1.41 [0.44-2.95]
12	Bonaire, Sint Eustatius and Saba	0.00 [0.00-0.00]	6.78 [0.00-12.70]	13.70 [2.62-28.19]	20.25 [0.00-44.43]	7.18 [2.35-13.11]	17.23 [5.92-33.12]	27.35 [7.91-55.18]	7.38 [2.54-13.38]	20.56 [8.54-37.72]	34.72 [12.97-66.27]	7.95 [2.97-14.16]	23.54 [10.99-42.54]	39.36 [16.11-76.19]
13	Curacao	0.00 [0.00-0.00]	0.76 [0.28-1.34]	1.44 [0.35-2.86]	2.08 [0.29-4.46]	0.80 [0.33-1.38]	1.79 [0.68-3.35]	2.78 [0.87-5.51]	0.82 [0.34-1.41]	2.11 [0.93-3.80]	3.50 [1.37-6.60]	0.88 [0.39-1.49]	2.41 [1.17-4.27]	3.96 [1.68-7.57]
14	French Polynesia	0.00 [0.00-0.00]	16.19 [0.00-34.29]	37.33 [3.49-81.59]	57.34 [0.00-131.20]	17.42 [2.67-35.54]	48.10 [13.57-96.64]	79.04 [19.64-164.02]	18.03 [3.23-36.34]	58.28 [21.57-110.71]	101.55 [35.10-197.90]	19.77 [4.55-38.72]	67.37 [29.06-125.43]	115.71 [44.71-228.19]
15	Guadeloupe	0.00 [0.00-0.00]	5.27 [0.00-15.49]	17.21 [0.00-42.19]	28.50 [0.00-70.19]	5.97 [0.00-16.19]	23.29 [3.80-50.68]	40.75 [7.22-88.72]	6.31 [0.00-16.65]	29.03 [8.31-58.62]	53.45 [15.95-107.84]	7.30 [0.00-17.99]	34.16 [12.54-66.94]	61.45 [21.37-124.94]
16	Martinique	0.00 [0.00-0.00]	15.59 [0.00-35.18]	38.47 [1.85-86.37]	60.13 [0.00-140.05]	16.93 [0.97-36.53]	50.13 [12.76-102.66]	83.61 [19.33-175.57]	17.58 [1.57-37.40]	61.15 [21.41-117.88]	107.97 [36.06-212.24]	19.47 [3.00-39.98]	70.98 [29.52-133.81]	123.29 [46.45-245.02]
17	New Caledonia	0.00 [0.00-0.00]	43.85 [13.36-80.94]	87.17 [17.84-177.85]	128.16 [13.59-279.48]	46.38 [16.16-83.49]	109.24 [38.50-208.68]	172.61 [50.92-346.73]	47.62 [17.30-85.14]	130.09 [54.87-237.50]	218.74 [82.60-416.14]	51.20 [20.00-90.02]	148.72 [70.22-267.67]	247.75 [102.28-478.20]
18	Saint-Martin	0.00 [0.00-0.00]	1.25 [0.02-2.75]	3.01 [0.20-6.68]	4.67 [0.02-10.80]	1.35 [0.13-2.86]	3.90 [1.03-7.93]	6.47 [1.54-13.52]	1.40 [0.17-2.92]	4.75 [1.70-9.10]	8.34 [2.82-16.34]	1.55 [0.28-3.12]	5.50 [2.32-10.32]	9.51 [3.62-18.85]
19	Total	0.00 [0.00-0.00]	198.35 [20.24-435.04]	474.80 [38.77-1053.49]	736.41 [20.58-1702.10]	214.49 [33.92-451.33]	615.64 [164.19-1250.29]	1020.10 [243.47-2131.25]	222.41 [37.21-461.86]	748.72 [268.68-1434.20]	1314.44 [445.63-2574.21]	245.24 [47.57-492.98]	867.60 [366.63-1626.72]	1499.61 [571.23-2970.29]
